# Supplementary material for: hsdS, Belonging to the Type I Restriction-Modification System, Contributes to the Streptococcus suis Serotype 2 Survival Ability in Phagocytes
Source: Front Microbiol. 2017 Aug 9;8:1524. doi: 10.3389/fmicb.2017.01524 (PMC5552720; doi:10.3389/fmicb.2017.01524)
Supplement: Supplementary file 3 [file Table3.XLSX]

## Sheet: all
Table S1 Differential expression in MhsdS relative to wild-type ZY05719
Gene_id	ZY_count	M-ZY_count	ZY_RPKM	M-ZY_RPKM	baseMean	baseMeanA	baseMeanB	foldChange	log2FoldChange	pval	padj	GO_terms	KEGG	Gene_id	Location_gene	Location_pro	lcl_prot	Protein_id	Protein_description
CP007497.1_gene_48	28	130	9.42605	42.4957	78.607	28.2179	128.996	4.57143	2.19265	0.000319224	0.0470978	GO:0004644 phosphoribosylglycinamide formyltransferase activity;GO:0006189 'de novo' IMP biosynthetic process;GO:0006144 purine nucleobase metabolic process;GO:0009256 10-formyltetrahydrofolate metabolic process	K11175 phosphoribosylglycinamide formyltransferase 1;	ZY05719_00245	[location=37691..38242]	location=37691..38242	CP007497.1_prot_ZY05719_00245_28	AKG39486.1	phosphoribosylglycinamide formyltransferase
CP007497.1_gene_47	70	242	12.7134	42.6784	155.338	70.5448	240.131	3.40396	1.76721	0.000400918	0.051264	GO:0005524 ATP binding;GO:0004641 phosphoribosylformylglycinamidine cyclo-ligase activity;GO:0005737 cytoplasm;GO:0006189 'de novo' IMP biosynthetic process;GO:0006144 purine nucleobase metabolic process	K01933 phosphoribosylformylglycinamidine cyclo-ligase;	ZY05719_00240	[location=36672..37694]	location=36672..37694	CP007497.1_prot_ZY05719_00240_27	AKG39485.1	phosphoribosylaminoimidazole synthetase
CP007497.1_gene_457	18	62	22.1789	74.1806	39.8307	18.1401	61.5212	3.39145	1.7619	0.0152699	0.472383			ZY05719_02330	[location=457229..457378]	location=457229..457378	CP007497.1_prot_ZY05719_02330_395	AKG39851.1	ribonuclease G
CP007497.1_gene_1669	6744	22168	2626.83	8384.38	14396.6	6796.48	21996.8	3.2365	1.69443	0.000220521	0.0352466	GO:0006633 fatty acid biosynthetic process;GO:0009317 acetyl-CoA carboxylase complex;GO:0003989 acetyl-CoA carboxylase activity;GO:0006090 pyruvate metabolic process	K02160 acetyl-CoA carboxylase biotin carboxyl carrier protein;	ZY05719_08545	[location=complement(1697057..1697533)]	location=complement(1697057..1697533)	CP007497.1_prot_ZY05719_08545_1577	AKG41026.1	acetyl-CoA carboxylase
CP007497.1_gene_1668	5296	16146	2321.88	6873.64	10679.3	5337.21	16021.3	3.00181	1.58583	0.000146692	0.0351694	GO:0005737 cytoplasm;GO:0006633 fatty acid biosynthetic process;GO:0047451 3-hydroxyoctanoyl-[acyl-carrier-protein] dehydratase activity;GO:0009245 lipid A biosynthetic process	K02372 3-hydroxyacyl-[acyl-carrier-protein] dehydratase;	ZY05719_08540	[location=complement(1696638..1697060)]	location=complement(1696638..1697060)	CP007497.1_prot_ZY05719_08540_1576	AKG41025.1	hydroxymyristoyl-ACP dehydratase
CP007497.1_gene_1670	20914	63602	3144.12	9284.6	42093.8	21076.8	63110.9	2.99433	1.58224	0.0177236	0.507371	GO:0006633 fatty acid biosynthetic process;GO:0033817 beta-ketoacyl-acyl-carrier-protein synthase II activity		ZY05719_08550	[location=complement(1697534..1698769)]	location=complement(1697534..1698769)	CP007497.1_prot_ZY05719_08550_1578	AKG41027.1	3-oxoacyl-ACP synthase
CP007497.1_gene_1672	8798	25458	1773.91	4984.28	17063.9	8866.47	25261.4	2.8491	1.5105	0.00168816	0.154185	GO:0004314 [acyl-carrier-protein] S-malonyltransferase activity;GO:0005835 fatty acid synthase complex;GO:0006633 fatty acid biosynthetic process;GO:0042967 acyl-carrier-protein biosynthetic process	K00645 [acyl-carrier-protein] S-malonyltransferase;	ZY05719_08560	[location=complement(1699539..1700459)]	location=complement(1699539..1700459)	CP007497.1_prot_ZY05719_08560_1580	AKG41029.1	ACP S-malonyltransferase
CP007497.1_gene_1667	26522	75088	3586.77	9860.47	50618.3	26728.4	74508.2	2.7876	1.47902	0.0402807	0.776208	GO:0003989 acetyl-CoA carboxylase activity;GO:0046872 metal ion binding;GO:0005524 ATP binding;GO:0004075 biotin carboxylase activity;GO:0006090 pyruvate metabolic process;GO:0006633 fatty acid biosynthetic process;GO:0009343 biotin carboxylase complex	K01961 acetyl-CoA carboxylase, biotin carboxylase subunit;	ZY05719_08535	[location=complement(1694971..1696344)]	location=complement(1694971..1696344)	CP007497.1_prot_ZY05719_08535_1575	AKG41024.1	acetyl-CoA carboxylase
CP007497.1_gene_1673	6052	17056	1164.21	3185.97	11511.7	6099.1	16924.3	2.77488	1.47243	0.000545347	0.0631632	GO:0018580 nitronate monooxygenase activity;GO:0016702 oxidoreductase activity, acting on single donors with incorporation of molecular oxygen, incorporation of two atoms of oxygen;GO:0004318 enoyl-[acyl-carrier-protein] reductase (NADH) activity;GO:0055114 oxidation-reduction process;GO:0006807 nitrogen compound metabolic process;GO:0005835 fatty acid synthase complex;GO:0006633 fatty acid biosy…	K02371 enoyl-[acyl-carrier protein] reductase II;	ZY05719_08565	[location=complement(1700461..1701426)]	location=complement(1700461..1701426)	CP007497.1_prot_ZY05719_08565_1581	AKG41030.1	2-nitropropane dioxygenase
CP007497.1_gene_1671	9760	26870	2466.44	6593.54	18249.2	9835.95	26662.5	2.71072	1.43868	0.0033528	0.213229	GO:0006633 fatty acid biosynthetic process;GO:0004316 3-oxoacyl-[acyl-carrier-protein] reductase (NADPH) activity;GO:0051287 NAD binding;GO:0055114 oxidation-reduction process;GO:0005835 fatty acid synthase complex;GO:0042967 acyl-carrier-protein biosynthetic process	K00059 3-oxoacyl-[acyl-carrier protein] reductase;	ZY05719_08555	[location=complement(1698795..1699529)]	location=complement(1698795..1699529)	CP007497.1_prot_ZY05719_08555_1579	AKG41028.1	3-ketoacyl-ACP reductase
CP007497.1_gene_1660	58	154	11.6198	29.9586	105.631	58.4514	152.811	2.61432	1.38644	0.0107545	0.381984	GO:0003677 DNA binding;GO:0015074 DNA integration;GO:0006310 DNA recombination		ZY05719_08500	[location=1690342..1691268]	location=1690342..1691268	CP007497.1_prot_ZY05719_08500_1568	AKG41017.1	integrase
CP007497.1_gene_44	44	116	11.5367	29.5338	79.7233	44.3424	115.104	2.5958	1.37618	0.0186458	0.519807	GO:0004639 phosphoribosylaminoimidazolesuccinocarboxamide synthase activity;GO:0005524 ATP binding;GO:0006189 'de novo' IMP biosynthetic process;GO:0006144 purine nucleobase metabolic process	K01923 phosphoribosylaminoimidazole-succinocarboxamide synthase;	ZY05719_00225	[location=30720..31427]	location=30720..31427	CP007497.1_prot_ZY05719_00225_24	AKG39482.1	phosphoribosylaminoimidazole-succinocarboxamide synthase
CP007497.1_gene_1664	278	732	108.958	278.584	503.255	280.163	726.347	2.59258	1.37439	0.000216263	0.0352466	GO:0008080 N-acetyltransferase activity;GO:0042967 acyl-carrier-protein biosynthetic process		ZY05719_08520	[location=complement(1692783..1693256)]	location=complement(1692783..1693256)	CP007497.1_prot_ZY05719_08520_1572	AKG41021.1	GNAT family acetyltransferase
CP007497.1_gene_1661	302	788	142.69	361.529	543.133	304.35	781.915	2.56913	1.36128	0.000194788	0.0352466	GO:0016020 membrane	K07052 K07052;	ZY05719_08505	[location=complement(1691322..1691714)]	location=complement(1691322..1691714)	CP007497.1_prot_ZY05719_08505_1569	AKG41018.1	hypothetical protein
CP007497.1_gene_1665	17044	43758	4087.98	10191.2	30298.4	17176.6	43420.1	2.52786	1.33792	0.0215263	0.536199	GO:0016779 nucleotidyltransferase activity;GO:0003989 acetyl-CoA carboxylase activity;GO:0006633 fatty acid biosynthetic process;GO:0009317 acetyl-CoA carboxylase complex;GO:2001295 malonyl-CoA biosynthetic process;GO:0005524 ATP binding;GO:0006090 pyruvate metabolic process	K01962 acetyl-CoA carboxylase carboxyl transferase subunit alpha;	ZY05719_08525	[location=complement(1693320..1694093)]	location=complement(1693320..1694093)	CP007497.1_prot_ZY05719_08525_1573	AKG41022.1	acetyl-CoA carboxylase subunit alpha
CP007497.1_gene_1666	16618	42290	3560.05	8797.21	29355.4	16747.3	41963.4	2.50568	1.3252	0.0212102	0.536199	GO:0003989 acetyl-CoA carboxylase activity;GO:0006633 fatty acid biosynthetic process;GO:0009317 acetyl-CoA carboxylase complex;GO:0008270 zinc ion binding;GO:2001295 malonyl-CoA biosynthetic process;GO:0005524 ATP binding;GO:0016740 transferase activity;GO:0006090 pyruvate metabolic process	K01963 acetyl-CoA carboxylase carboxyl transferase subunit beta;	ZY05719_08530	[location=complement(1694090..1694956)]	location=complement(1694090..1694956)	CP007497.1_prot_ZY05719_08530_1574	AKG41023.1	acetyl-CoA carboxylase subunit beta
CP007497.1_gene_1662	48	122	36.196	89.3326	84.7157	48.3735	121.058	2.50256	1.32341	0.021279	0.536199	GO:0016020 membrane		ZY05719_08510	[location=complement(1691735..1691980)]	location=complement(1691735..1691980)	CP007497.1_prot_ZY05719_08510_1570	AKG41019.1	hypothetical protein
CP007497.1_gene_313	108	274	23.7023	58.3912	190.362	108.84	271.884	2.49801	1.32078	0.00464312	0.237458	GO:0016746 transferase activity, transferring acyl groups;GO:0016787 hydrolase activity		ZY05719_01605	[location=308481..309326]	location=308481..309326	CP007497.1_prot_ZY05719_01605_274	AKG39730.1	alpha/beta hydrolase
CP007497.1_gene_1663	572	1450	167.704	412.807	1007.63	576.451	1438.8	2.49597	1.3196	5.03616e-05	0.0241484			ZY05719_08515	[location=complement(1692158..1692790)]	location=complement(1692158..1692790)	CP007497.1_prot_ZY05719_08515_1571	AKG41020.1	hypothetical protein
CP007497.1_gene_1677	7008	17742	1643.23	4039.58	12333.8	7062.54	17605	2.49273	1.31773	0.00234548	0.187443	GO:0004300 enoyl-CoA hydratase activity;GO:0016853 isomerase activity;GO:0006550 isoleucine catabolic process;GO:0006552 leucine catabolic process;GO:0006554 lysine catabolic process;GO:0006568 tryptophan metabolic process;GO:0006574 valine catabolic process;GO:0006633 fatty acid biosynthetic process;GO:0018874 benzoate metabolic process;GO:0019482 beta-alanine metabolic process;GO:0046251 limone…		ZY05719_08585	[location=complement(1703371..1704162)]	location=complement(1703371..1704162)	CP007497.1_prot_ZY05719_08585_1585	AKG41034.1	enoyl-CoA hydratase
CP007497.1_gene_605	2296	5728	1352.64	3276.75	3998.82	2313.87	5683.77	2.45639	1.29654	8.02298e-05	0.0307762			ZY05719_03095	[location=618966..619280]	location=618966..619280	CP007497.1_prot_ZY05719_03095_539	AKG39994.1	hypothetical protein
CP007497.1_gene_46	132	326	16.8596	40.4316	228.255	133.027	323.483	2.4317	1.28197	0.00399744	0.225503	GO:0009113 purine nucleobase biosynthetic process;GO:0046872 metal ion binding;GO:0009116 nucleoside metabolic process;GO:0004044 amidophosphoribosyltransferase activity;GO:0006189 'de novo' IMP biosynthetic process;GO:0006536 glutamate metabolic process;GO:0006541 glutamine metabolic process	K00764 amidophosphoribosyltransferase;	ZY05719_00235	[location=35162..36616]	location=35162..36616	CP007497.1_prot_ZY05719_00235_26	AKG39484.1	amidophosphoribosyltransferase
CP007497.1_gene_316	70	170	28.8763	68.0962	119.616	70.5448	168.687	2.39121	1.25774	0.0164726	0.483452			ZY05719_01620	[location=311366..311815]	location=311366..311815	CP007497.1_prot_ZY05719_01620_277	AKG39733.1	transcriptional regulator
CP007497.1_gene_45	326	788	16.2845	38.2221	555.226	328.537	781.915	2.37999	1.25096	0.00055984	0.0631632	GO:0004642 phosphoribosylformylglycinamidine synthase activity;GO:0006144 purine nucleobase metabolic process	K01952 phosphoribosylformylglycinamidine synthase;	ZY05719_00230	[location=31440..35159]	location=31440..35159	CP007497.1_prot_ZY05719_00230_25	AKG39483.1	phosphoribosylformylglycinamidine synthase
CP007497.1_gene_312	146	350	27.064	62.9995	247.217	147.136	347.297	2.36038	1.23902	0.00450349	0.237458	GO:0008270 zinc ion binding;GO:0055114 oxidation-reduction process;GO:0003960 NADPH:quinone reductase activity		ZY05719_01600	[location=307454..308455]	location=307454..308455	CP007497.1_prot_ZY05719_01600_273	AKG39729.1	oxidoreductase
CP007497.1_gene_49	160	374	19.2001	43.5798	266.179	161.245	371.112	2.30154	1.2026	0.004955	0.237592	GO:0004643 phosphoribosylaminoimidazolecarboxamide formyltransferase activity;GO:0006189 'de novo' IMP biosynthetic process;GO:0003937 IMP cyclohydrolase activity;GO:0006144 purine nucleobase metabolic process;GO:0042720 mitochondrial inner membrane peptidase complex	K00602 phosphoribosylaminoimidazolecarboxamide formyltransferase / IMP cyclohydrolase;	ZY05719_00250	[location=38252..39799]	location=38252..39799	CP007497.1_prot_ZY05719_00250_29	AKG39487.1	IMP cyclohydrolase
CP007497.1_gene_976	144	336	33.5148	75.9354	239.263	145.121	333.405	2.29744	1.20002	0.00629571	0.262504	GO:2001059 D-tagatose 6-phosphate catabolic process;GO:0016310 phosphorylation;GO:0005524 ATP binding;GO:0019512 lactose catabolic process via tagatose-6-phosphate;GO:0009024 tagatose-6-phosphate kinase activity;GO:0006012 galactose metabolic process	K00917 tagatose 6-phosphate kinase;	ZY05719_05030	[location=complement(1018655..1019452)]	location=complement(1018655..1019452)	CP007497.1_prot_ZY05719_05030_899	AKG40351.1	tagatose-6-phosphate kinase
CP007497.1_gene_1674	5302	11790	4364.79	9424.72	8521.11	5343.26	11699	2.18948	1.13059	0.00345923	0.213229	GO:0005737 cytoplasm;GO:0006633 fatty acid biosynthetic process;GO:0000036 ACP phosphopantetheine attachment site binding involved in fatty acid biosynthetic process;GO:0006810 transport;GO:0042967 acyl-carrier-protein biosynthetic process	K02078 acyl carrier protein;	ZY05719_08570	[location=complement(1701599..1701823)]	location=complement(1701599..1701823)	CP007497.1_prot_ZY05719_08570_1582	AKG41031.1	acyl carrier protein
CP007497.1_gene_978	78	168	28.0623	58.6905	122.655	78.607	166.703	2.12071	1.08455	0.0366094	0.75502	GO:0005990 lactose catabolic process;GO:0050044 galactose-6-phosphate isomerase activity;GO:0019388 galactose catabolic process	K01819 galactose-6-phosphate isomerase;	ZY05719_05040	[location=complement(1019598..1020113)]	location=complement(1019598..1020113)	CP007497.1_prot_ZY05719_05040_901	AKG40353.1	galactose-6-phosphate isomerase
CP007497.1_gene_315	138	288	21.8071	44.1918	212.425	139.074	285.776	2.05485	1.03903	0.021147	0.536199	GO:0016491 oxidoreductase activity;GO:0055114 oxidation-reduction process;GO:0010181 FMN binding		ZY05719_01615	[location=310181..311356]	location=310181..311356	CP007497.1_prot_ZY05719_01615_276	AKG39732.1	NADH:flavin oxidoreductase
CP007497.1_gene_604	2984	6140	1607.28	3211.37	4549.9	3007.22	6092.59	2.02598	1.01862	0.00228482	0.187443			ZY05719_03090	[location=618223..618567]	location=618223..618567	CP007497.1_prot_ZY05719_03090_538	AKG39993.1	hypothetical protein
CP007497.1_gene_772	3664	7526	907.675	1810.38	5580.2	3692.51	7467.88	2.02244	1.0161	0.00346645	0.213229	GO:0003700 sequence-specific DNA binding transcription factor activity;GO:0003677 DNA binding;GO:0006355 regulation of transcription, DNA-templated;GO:0005667 transcription factor complex;GO:0045449 regulation of transcription, DNA-templated	K03436 DeoR family transcriptional regulator, fructose operon transcriptional repressor;	ZY05719_03955	[location=800808..801557]	location=800808..801557	CP007497.1_prot_ZY05719_03955_697	AKG40150.1	DeoR faimly transcriptional regulator
CP007497.1_gene_350	2058	4198	326.03	645.781	3119.8	2074.02	4165.58	2.00846	1.00609	0.00145028	0.139082	GO:0005737 cytoplasm;GO:0046835 carbohydrate phosphorylation;GO:0005524 ATP binding;GO:0000287 magnesium ion binding;GO:0006012 galactose metabolic process;GO:0004335 galactokinase activity	K00849 galactokinase;	ZY05719_01790	[location=347537..348709]	location=347537..348709	CP007497.1_prot_ZY05719_01790_304	AKG39760.1	galactokinase
CP007497.1_gene_1567	372	188	94.3873	46.319	280.722	374.895	186.548	0.497601	-1.00694	0.016636	0.483452	GO:0042626 ATPase activity, coupled to transmembrane movement of substances;GO:0006810 transport;GO:0005524 ATP binding;GO:0016020 membrane	K01992 ABC-2 type transport system permease protein;	ZY05719_08030	[location=complement(1600110..1600841)]	location=complement(1600110..1600841)	CP007497.1_prot_ZY05719_08030_1477	AKG40926.1	ABC transporter
CP007497.1_gene_2015	892	442	151.36	72.828	668.764	898.942	438.587	0.487892	-1.03537	0.00285842	0.213229	GO:0005737 cytoplasm;GO:0006260 DNA replication;GO:0009432 SOS response;GO:0003697 single-stranded DNA binding;GO:0005524 ATP binding;GO:0006281 DNA repair	K03629 DNA replication and repair protein RecF;	ZY05719_10305	[location=2081010..2082104]	location=2081010..2082104	CP007497.1_prot_ZY05719_10305_1917	AKG41364.1	recombinase RecF
CP007497.1_gene_603	2376	1164	625.595	297.598	1774.75	2394.49	1155.01	0.482362	-1.05181	0.000624086	0.0664998	GO:0019262 N-acetylneuraminate catabolic process;GO:0005975 carbohydrate metabolic process;GO:0004342 glucosamine-6-phosphate deaminase activity;GO:0006044 N-acetylglucosamine metabolic process;GO:0016787 hydrolase activity	K02564 glucosamine-6-phosphate deaminase;	ZY05719_03085	[location=617052..617756]	location=617052..617756	CP007497.1_prot_ZY05719_03085_537	AKG39992.1	glucosamine-6-phosphate deaminase
CP007497.1_gene_1879	418	204	60.6167	28.7261	311.839	421.253	202.425	0.48053	-1.0573	0.0100041	0.362034	GO:0055085 transmembrane transport;GO:0016021 integral component of membrane		ZY05719_09620	[location=complement(1929451..1930731)]	location=complement(1929451..1930731)	CP007497.1_prot_ZY05719_09620_1784	AKG41231.1	MFS transporter
CP007497.1_gene_1456	366	178	112.743	53.2425	272.737	368.848	176.625	0.478857	-1.06233	0.0122112	0.410895			ZY05719_07460	[location=complement(1495956..1496558)]	location=complement(1495956..1496558)	CP007497.1_prot_ZY05719_07460_1370	AKG40820.1	membrane protein
CP007497.1_gene_1762	548	266	260.882	122.964	408.105	552.265	263.946	0.477934	-1.06512	0.00576953	0.251499			ZY05719_09020	[location=1796583..1796972]	location=1796583..1796972	CP007497.1_prot_ZY05719_09020_1669	AKG41116.1	membrane protein
CP007497.1_gene_1134	154	74	36.7962	17.169	114.314	155.198	73.4286	0.473127	-1.0797	0.0409193	0.776208	GO:0015577 galactitol transmembrane transporter activity;GO:0016301 kinase activity;GO:0005886 plasma membrane;GO:0016310 phosphorylation;GO:0015796 galactitol transport;GO:0009401 phosphoenolpyruvate-dependent sugar phosphotransferase system;GO:0005351 sugar:hydrogen symporter activity;GO:0016021 integral component of membrane;GO:0008982 protein-N(PI)-phosphohistidine-sugar phosphotransferase ac…	K02746 PTS system, N-acetylgalactosamine-specific IIC component;	ZY05719_05830	[location=complement(1164869..1165645)]	location=complement(1164869..1165645)	CP007497.1_prot_ZY05719_05830_1056	AKG40507.1	PTS system N-acetylgalactosamine-specific transporter subunit IIC
CP007497.1_gene_1976	414	198	78.1258	36.2819	306.846	417.222	196.471	0.470903	-1.0865	0.00841349	0.322741	GO:0003700 sequence-specific DNA binding transcription factor activity;GO:0003677 DNA binding;GO:0008784 alanine racemase activity;GO:0006355 regulation of transcription, DNA-templated;GO:0005667 transcription factor complex;GO:0045449 regulation of transcription, DNA-templated;GO:0006531 aspartate metabolic process;GO:0046436 D-alanine metabolic process	K02529 LacI family transcriptional regulator;	ZY05719_10110	[location=2039578..2040561]	location=2039578..2040561	CP007497.1_prot_ZY05719_10110_1878	AKG41325.1	LacI family transcriptional regulator
CP007497.1_gene_233	2018	950	363.357	166.099	1488.18	2033.7	942.664	0.463521	-1.10929	0.000350614	0.0480341	GO:0016998 cell wall macromolecule catabolic process		ZY05719_01195	[location=216607..217638]	location=216607..217638	CP007497.1_prot_ZY05719_01195_194	AKG39650.1	peptidoglycan-binding protein LysM
CP007497.1_gene_37	372	174	133.835	60.7866	273.776	374.895	172.656	0.460546	-1.11858	0.00834549	0.322741	GO:0016021 integral component of membrane;GO:0008360 regulation of cell shape	K03571 rod shape-determining protein MreD;	ZY05719_00190	[location=24396..24911]	location=24396..24911	CP007497.1_prot_ZY05719_00190_17	AKG39475.1	rod shape-determining protein MreD
CP007497.1_gene_1569	14822	6746	5302.2	2343.29	10815.6	14937.3	6693.91	0.448132	-1.158	0.00523913	0.245089	GO:0005737 cytoplasm;GO:0006879 cellular iron ion homeostasis;GO:0016491 oxidoreductase activity;GO:0008199 ferric iron binding;GO:0006950 response to stress;GO:0055114 oxidation-reduction process	K04047 starvation-inducible DNA-binding protein;	ZY05719_08040	[location=complement(1602077..1602595)]	location=complement(1602077..1602595)	CP007497.1_prot_ZY05719_08040_1479	AKG40928.1	ferritin
CP007497.1_gene_1378	1256	530	163.75	67.0962	895.841	1265.77	525.907	0.415483	-1.26714	0.000128969	0.0351694	GO:0008706 6-phospho-beta-glucosidase activity;GO:0006094 gluconeogenesis;GO:0006096 glycolysis	K01223 6-phospho-beta-glucosidase;	ZY05719_07065	[location=complement(1426322..1427746)]	location=complement(1426322..1427746)	CP007497.1_prot_ZY05719_07065_1295	AKG40745.1	6-phospho-beta-glucosidase
CP007497.1_gene_1422	220	82	151.367	54.7839	151.539	221.712	81.3668	0.366993	-1.44618	0.00355752	0.213229	GO:0005840 ribosome;GO:0003735 structural constituent of ribosome;GO:0008270 zinc ion binding;GO:0006412 translation;GO:0019843 rRNA binding;GO:0042254 ribosome biogenesis	K02954 small subunit ribosomal protein S14;	ZY05719_07290	[location=1465549..1465818]	location=1465549..1465818	CP007497.1_prot_ZY05719_07290_1337	AKG40787.1	30S ribosomal protein S14
CP007497.1_gene_322	556	196	112.104	38.3738	377.407	560.327	194.486	0.347095	-1.5266	0.00012433	0.0351694	GO:0030001 metal ion transport;GO:0046872 metal ion binding;GO:0007155 cell adhesion	K09815 zinc transport system substrate-binding protein;	ZY05719_01650	[location=317323..318243]	location=317323..318243	CP007497.1_prot_ZY05719_01650_283	AKG39739.1	adhesion protein
CP007497.1_gene_2006	2612	914	874.63	297.186	1769.63	2632.33	906.942	0.34454	-1.53726	7.91127e-07	0.000505794	GO:0016998 cell wall macromolecule catabolic process		ZY05719_10260	[location=complement(2073405..2073959)]	location=complement(2073405..2073959)	CP007497.1_prot_ZY05719_10260_1908	AKG41355.1	peptidoglycan-binding protein LysM
CP007497.1_gene_323	1958	658	115.279	37.6179	1313.08	1973.24	652.919	0.330887	-1.59559	5.09875e-07	0.00048897			ZY05719_01655	[location=318277..321432]	location=318277..321432	CP007497.1_prot_ZY05719_01655_284	AKG39740.1	histidine triad protein
CP007497.1_gene_1900	48	16	16.4229	5.31567	32.125	48.3735	15.8764	0.328205	-1.60733	0.0375663	0.766512			ZY05719_09725	[location=complement(1948978..1949520)]	location=complement(1948978..1949520)	CP007497.1_prot_ZY05719_09725_1805	AKG41252.1	hypothetical protein
CP007497.1_gene_301	114	34	100.899	29.2206	74.3123	114.887	33.7374	0.293657	-1.76779	0.00346408	0.213229	GO:0043565 sequence-specific DNA binding	K07727 putative transcriptional regulator;	ZY05719_01545	[location=complement(298966..299175)]	location=complement(298966..299175)	CP007497.1_prot_ZY05719_01545_262	AKG39718.1	DNA-binding protein
CP007497.1_gene_813	30	8	10.6109	2.7476	19.0858	30.2335	7.93822	0.262564	-1.92926	0.0416837	0.776208			ZY05719_04160	[location=complement(837829..838353)]	location=complement(837829..838353)	CP007497.1_prot_ZY05719_04160_738	AKG40191.1	hypothetical protein
CP007497.1_gene_1457	190	48	126.569	31.0488	119.554	191.479	47.6293	0.248745	-2.00726	0.0001999	0.0352466	GO:0003700 sequence-specific DNA binding transcription factor activity;GO:0003677 DNA binding;GO:0006355 regulation of transcription, DNA-templated;GO:0005667 transcription factor complex;GO:0045449 regulation of transcription, DNA-templated		ZY05719_07465	[location=complement(1496545..1496823)]	location=complement(1496545..1496823)	CP007497.1_prot_ZY05719_07465_1371	AKG40821.1	ArsR family transcriptional regulator
CP007497.1_gene_303	7504	1786	746.129	172.438	4667.3	7562.4	1772.21	0.234345	-2.0933	1.43345e-09	2.74935e-06	GO:0046872 metal ion binding;GO:0005524 ATP binding;GO:0006812 cation transport;GO:0016021 integral component of membrane;GO:0019829 cation-transporting ATPase activity	K01534 Cd2+/Zn2+-exporting ATPase;	ZY05719_01555	[location=complement(299836..301704)]	location=complement(299836..301704)	CP007497.1_prot_ZY05719_01555_264	AKG39720.1	metal ABC transporter ATPase
CP007497.1_gene_80	22	4	15.3043	2.70197	13.0702	22.1712	3.96911	0.179021	-2.4818	0.0306139	0.652416	GO:0016301 kinase activity;GO:0016310 phosphorylation		ZY05719_00430	[location=71441..71707]	location=71441..71707	CP007497.1_prot_ZY05719_00430_59	AKG39517.1	transcriptional regulator
CP007497.1_gene_1128	34	6	9.69699	1.66165	20.1091	34.2646	5.95367	0.173756	-2.52487	0.00885254	0.326523	GO:0005975 carbohydrate metabolic process;GO:0016020 membrane;GO:0005576 extracellular region;GO:0030340 hyaluronate lyase activity;GO:0005618 cell wall;GO:0030246 carbohydrate binding		ZY05719_05800	[location=complement(1160134..1160784)]	location=complement(1160134..1160784)	CP007497.1_prot_ZY05719_05800_1050	AKG40501.1	hyaluronidase
